# Supplementary material for: Deficiency of apoA-IV in Female 129X1/SvJ Mice Leads to Diet-Induced Obesity, Insulin Resistance, and Decreased Energy Expenditure
Source: Nutrients. 2023 Nov 2;15(21):4655. doi: 10.3390/nu15214655 (PMC10650794; doi:10.3390/nu15214655)
Supplement: Supplementary file 1 [file nutrients-15-04655-s001.zip]

Archive with 1 entries (1 files):
- nutrients-2670545-supplementary.pdf
